# Supplementary material for: Does Magnesium Affect Sex Hormones and Cardiometabolic Risk Factors in Patients with PCOS? Findings from a Systematic Review and Meta-Analysis
Source: Medicina (Kaunas). 2025 Feb 6;61(2):280. doi: 10.3390/medicina61020280 (PMC11857371; doi:10.3390/medicina61020280)
Supplement: Supplementary file 1 [file medicina-61-00280-s001.zip]

Archive with 1 entries (1 files):
- Supplementary File 1_Mg and PCOS_11-02-24.pdf
